# Supplementary material for: Is two cuter than one? number and relationship effects on the feeling of kawaii toward social robots
Source: PLoS One. 2023 Oct 18;18(10):e0290433. doi: 10.1371/journal.pone.0290433 (PMC10584183; doi:10.1371/journal.pone.0290433)
Supplement: S1 File — (XLSX) [file pone.0290433.s001.xlsx]

## Sheet: Exp1_Fig2
Object			Boy			Girl			Robot
1	2I	2R	1	2I	2R	1	2I	2R	1	2I	2R
6	6	7	6	6	7	6	6	6	7	8	8
4	6	8	5	6	10	3	3	4	6	7	8
6	7	7	6	7	8	4	4	4	6	6	6
7	7	6	6	7	7	6	6	6	6	6	6
8	6	6	8	9	9	6	7	7	6	7	6
6	6	6	7	7	8	7	8	8	5	5	6
4	5	6	2	3	5	6	5	6	9	8	8
7	6	8	4	6	7	6	7	7	6	6	5
8	7	7	9	10	10	9	10	10	8	8	10
8	7	8	7	8	8	7	6	7	6	6	7
4	4	6	7	7	10	5	5	8	5	5	6
5	10	10	8	8	10	7	8	8	6	7	8
5	5	5	6	6	7	6	6	6	4	4	3
7	6	8	8	9	9	6	6	6	7	8	7
4	4	5	10	10	10	8	8	8	4	4	5
1	2	4	4	5	7	5	5	6	7	6	8
4	5	4	5	6	6	4	6	5	3	3	2
7	7	7	6	7	7	7	5	6	5	7	7
9	9	9	9	10	10	9	9	10	9	9	9
7	7	7	8	5	7	4	3	9	7	7	9
8	8	8	7	7	7	7	7	7	8	8	8
5	5	6	9	9	9	7	7	8	6	6	7
6	6	6	6	8	8	7	7	8	6	6	7
1	2	6	3	6	9	5	7	7	5	7	9
7	5	3	5	5	5	5	5	5	6	6	6
8	7	6	8	8	7	8	8	7	7	7	8
9	6	9	3	7	9	2	2	6	10	5	10
6	6	8	7	8	8	8	8	7	8	8	8
0	1	2	6	7	5	7	6	8	2	6	8
8	8	9	8	7	7	5	6	6	6	5	6
5	4	5	7	8	8	7	7	8	6	6	7
7	8	10	8	5	7	8	5	4	10	10	7
1	2	4	2	6	8	2	3	3	3	3	4
3	4	4	5	6	6	7	6	6	6	6	5
8	10	10	10	10	10	8	8	10	9	9	10
6	6	6	7	7	7	6	6	6	7	7	7
3	6	6	6	7	7	3	5	5	6	6	5
8	7	9	8	9	10	6	6	8	9	8	9
7	7	7	8	8	9	8	8	8	9	9	9
6	5	7	10	9	9	7	7	9	6	10	10
1	2	4	9	7	9	6	6	7	8	6	8
10	7	10	6	6	10	8	8	9	10	8	10
6	5	5	4	4	6	5	3	8	9	9	6
4	5	3	3	8	7	4	5	6	5	4	3
6	5	6	6	7	8	5	5	7	7	9	9
6	1	2	4	5	6	2	1	3	4	2	4
9	9	9	10	10	10	8	9	9	6	6	6
3	6	7	7	7	6	2	2	2	8	8	8
7	9	10	10	8	9	10	9	10	9	9	9
5	6	6	7	7	8	7	7	7	7	7	6
0	0	0	6	4	6	0	1	2	0	0	0
1	1	1	8	9	8	2	3	2	7	7	7
6	6	8	6	5	8	4	5	4	7	7	5
2	2	2	8	8	8	8	6	7	8	8	8
6	6	5	6	6	6	6	5	6	6	6	6
7	7	5	8	8	9	6	5	6	5	5	7
9	8	8	7	8	9	7	8	8	8	8	8
9	4	8	6	8	10	6	9	10	5	7	6
5	4	4	7	6	8	5	5	6	8	7	7
1	3	2	2	7	3	5	4	0	6	6	6
8	8	7	7	8	8	6	7	7	7	8	7
8	8	8	7	6	8	3	3	3	8	8	7
8	9	9	9	9	10	9	9	9	9	9	9
6	6	7	7	7	8	8	8	8	9	9	9
5	6	4	8	9	10	5	6	6	8	8	8
3	3	5	4	5	7	7	6	7	3	3	4
8	7	9	10	9	10	9	9	9	9	9	8
4	2	4	10	10	10	6	7	8	6	6	6
6	7	9	6	7	10	7	7	7	0	0	4
4	5	6	6	8	8	5	5	6	6	3	6
8	8	8	10	10	10	7	8	8	7	6	7
8	7	9	8	8	9	7	7	8	9	9	8
6	6	7	6	7	9	7	6	6	7	7	6
7	7	6	8	8	8	6	6	6	6	7	6
5	5	6	7	8	9	6	6	7	7	7	8
10	10	10	6	7	9	5	4	7	9	9	9
7	7	7	8	8	8	6	7	8	7	8	8
9	8	9	6	6	7	6	6	6	5	5	5
5	8	8	6	8	9	2	3	5	6	6	5
6	5	7	6	6	7	5	4	5	2	0	5
10	10	10	9	8	10	5	5	5	10	10	10
3	3	5	5	6	3	4	4	6	7	8	6
6	7	8	7	8	10	3	5	7	10	8	10
7	7	7	8	7	9	6	5	8	10	10	10
7	6	6	9	9	9	8	8	8	8	8	8
9	9	9	8	8	8	8	8	8	5	5	6
7	6	8	7	7	8	3	3	3	7	7	7
3	6	5	5	6	7	6	5	6	2	4	9
7	8	8	6	6	7	6	6	6	7	8	8
7	7	8	8	9	10	7	8	8	6	3	6
6	7	8	8	8	10	6	7	7	8	7	10
7	7	8	7	7	8	8	8	8	7	7	7
7	9	10	8	9	10	6	6	9	8	9	10
0	0	0	7	6	9	8	5	5	6	7	7
7	6	7	7	8	8	7	7	8	8	9	8
8	5	8	9	5	9	5	5	7	9	5	8
5	5	5	10	10	10	10	10	10	8	8	8
9	9	9	10	10	10	10	10	10	10	10	10
5	5	8	6	7	7	6	7	7	5	5	6
8	9	10	8	9	10	6	8	7	7	9	9
2	1	1	6	7	9	2	2	1	8	7	2
3	3	2	7	7	6	5	6	5	6	9	7
10	8	4	9	9	9	5	7	10	9	9	10
9	7	8	9	8	9	7	8	7	8	8	8
7	7	7	8	8	8	7	7	8	6	6	6
8	8	8	7	7	7	9	8	8	5	5	6
7	9	8	10	10	10	9	9	10	10	10	10
8	7	8	8	7	9	8	8	7	7	7	8
6	6	6	6	7	8	5	5	5	7	7	7
7	5	8	6	6	10	7	6	7	6	5	7
6	6	6	6	7	8	6	6	6	6	6	6
6	7	7	8	8	9	7	8	8	8	8	8
5	5	5	5	7	9	4	5	6	5	7	7
10	10	10	10	10	10	10	10	10	10	10	10
5	7	8	9	9	10	6	5	7	7	9	8
4	3	3	4	5	5	3	3	3	2	1	4
4	6	5	7	7	8	6	6	6	7	7	7
2	4	4	0	1	2	2	3	3	1	0	5
4	4	4	5	4	5	6	5	5	8	6	7
7	4	7	9	6	9	9	6	9	5	3	8
3	5	7	10	10	10	2	8	7	10	10	10
4	4	4	5	6	6	4	5	5	6	6	6
7	7	6	10	10	10	9	9	9	7	7	7
5	4	6	5	6	7	5	5	6	5	5	6
5	5	6	5	8	7	4	6	7	6	7	8
6	6	6	7	7	7	6	6	5	8	8	8
6	6	6	8	8	9	7	8	8	7	7	8
5	5	5	6	6	6	6	6	5	8	8	8
6	6	7	8	7	7	6	5	6	6	6	5
7	8	8	6	6	6	5	6	5	7	6	6
7	3	4	7	5	5	3	1	3	5	3	4
6	7	6	6	6	6	7	7	7	8	7	7
2	2	3	6	5	8	5	4	6	3	4	4
5	5	5	7	8	7	4	4	8	6	6	6
5	5	5	7	7	9	6	6	6	2	1	3
4	4	8	7	6	6	6	3	6	2	0	3
9	8	9	8	8	9	4	4	5	8	8	8
4	4	4	6	6	6	5	5	5	5	5	6
2	2	3	4	4	5	4	5	5	4	5	6
7	7	7	6	6	7	4	4	4	6	7	6
9	8	8	8	9	9	6	6	7	9	8	9
4	3	4	4	4	5	5	5	6	5	6	7
9	10	9	7	8	10	6	6	7	9	8	9
5	5	5	8	10	10	8	7	10	10	10	10
5	5	6	3	4	5	6	6	7	7	7	7
5	5	5	7	7	7	5	5	5	5	5	5
1	1	1	9	9	9	9	9	9	8	8	8
5	5	5	6	7	8	5	6	5	5	5	5
8	8	8	9	9	9	9	9	9	8	8	8
3	2	5	8	9	10	6	6	9	2	1	4
6	7	7	6	7	7	7	7	6	6	6	6
5	6	5	6	6	7	3	4	4	3	2	2
5	5	5	7	7	8	5	7	7	8	8	8
5	5	5	6	6	6	5	5	5	6	6	6
6	7	7	8	9	10	7	7	8	10	10	10
6	5	4	6	9	8	5	5	5	6	6	7
8	6	5	7	8	9	5	7	8	5	7	7
5	5	5	6	7	8	7	7	7	7	7	8
4	4	4	7	7	8	6	6	6	7	6	7
8	7	9	2	2	3	4	4	9	8	8	8
8	7	8	8	7	9	8	9	9	7	6	8
6	6	5	9	8	8	7	6	7	7	7	7

## Sheet: Exp2_Fig4
1	2I	2R
6	5	5
6	6	6
5	5	6
6	6	6
6	6	7
7	7	7
6	5	6
3	5	6
4	4	4
5	5	4
5	5	5
5	5	6
3	4	4
5	6	7
5	5	6
3	5	5
4	3	3
4	4	4
7	7	7
6	6	3
6	6	6
6	6	7
4	4	5
7	7	7
5	5	5
6	6	6
7	7	7
6	6	7
5	5	6
4	3	3
7	7	7
4	4	4
3	3	3
4	5	4
5	6	6
5	5	5
5	5	5
6	5	5
4	2	1
6	6	6
5	6	6
5	5	6
5	6	6
7	7	7
5	6	7
6	6	6
5	3	5
4	5	5
4	6	7
2	1	3
6	6	6
4	4	5
4	4	4
1	2	2
5	5	5
5	5	5
4	5	6
5	6	6
4	3	5
6	5	5
6	6	7
5	4	5
4	5	6
2	2	5
6	6	7
4	5	5
5	5	5
6	6	6
7	7	7
4	4	4
5	5	6
6	3	5
4	5	5
6	6	5
6	5	5
6	6	6
3	4	5
2	3	3
4	5	5
6	7	7
6	6	6
6	5	6
6	4	6
5	4	5
6	6	7
5	4	5
4	5	6
5	4	4
5	5	5
5	5	5
5	6	7
4	3	5
5	6	6
5	5	5
5	6	7
5	5	5
7	7	7
5	5	6
5	6	7
6	6	6
5	2	2
5	6	6
5	5	6
5	5	5
4	5	6
6	5	7
6	5	4
6	6	6
6	3	5
5	5	5
3	3	3
4	4	4
6	5	6
4	5	6
5	5	6
7	7	5
5	6	7
7	7	7
5	5	6
5	6	6
6	5	7
6	7	7
3	2	2
2	4	2
4	4	4
3	4	5
4	3	4
4	4	5
5	5	5
6	5	6
4	4	5
5	6	7
6	5	6
6	6	6
7	6	6
4	6	7
5	5	5
3	6	7
5	5	6
5	5	6
5	2	4
5	5	5
6	6	7
4	4	6
3	5	5
5	5	5
5	5	5
5	5	5
7	7	7
5	5	6
3	3	4
5	6	7
5	6	6
5	5	6
5	5	6
4	4	4
6	5	6
5	4	5
4	3	3
5	5	5
5	6	6
5	4	4
5	5	5
7	7	7
5	6	6
4	4	3
4	5	3
6	4	5
4	4	4
4	4	4
7	6	6
5	5	5
7	7	6
5	6	6
6	6	6
5	5	5
5	4	4
7	7	6
5	6	6
6	6	6
4	5	6
4	6	5
5	5	7
4	5	5
5	6	4
7	6	7
7	7	6
7	7	7
6	6	6
5	5	5
7	6	7
4	3	4
3	6	2
4	4	4
3	3	4
7	7	7
5	5	4
7	7	7
4	3	3
5	5	6
7	7	5
7	7	7
4	3	4
4	5	4
7	7	7
6	6	6
6	6	5
6	6	6
5	5	4
5	6	5
6	6	6
6	6	6
6	6	6
5	4	5
3	3	4
6	6	6
5	5	4
5	5	5
6	6	5
7	5	5
5	5	5
5	6	6
5	5	5
4	5	6
5	5	5
6	6	6
5	5	6
5	6	4
5	6	5
5	5	5
6	6	5
5	5	6
6	7	7
5	5	5
4	5	5
1	1	1

## Sheet: Exp3_Fig7
1	2	3	4	5	6	7	8	9	10
8	7	8	9	3	3	2	3	3	3
8	8	6	7	5	5	4	4	4	3
5	6	6	6	7	7	8	8	9	8
8	7	7	7	7	7	5	4	8	7
8	8	8	8	7	8	6	7	7	6
6	7	8	5	4	4	4	3	4	2
7	7	7	6	7	6	6	5	5	5
5	6	6	5	4	3	3	2	2	2
5	8	9	8	9	7	8	8	7	7
7	9	10	8	7	6	6	6	3	3
2	3	3	3	5	4	7	6	6	6
8	9	8	7	6	6	5	5	5	5
8	7	7	4	7	2	3	1	1	0
7	9	8	5	6	5	4	3	4	3
7	7	7	6	8	8	7	8	6	5
7	5	7	5	6	6	5	4	4	6
5	8	9	8	7	7	7	7	6	4
6	6	6	7	7	8	10	8	10	10
8	10	7	9	9	8	7	8	6	8
4	9	10	10	8	8	6	6	4	5
10	10	9	9	8	7	6	3	3	4
7	8	10	7	9	8	8	9	9	6
5	6	6	7	7	8	9	9	10	10
7	8	3	6	6	3	3	5	4	3
7	8	8	8	8	9	8	8	8	8
4	3	6	6	7	7	7	7	6	3
9	10	9	10	8	7	6	5	4	4
6	7	7	10	8	9	8	8	8	8
7	8	8	8	8	8	8	8	9	9
6	3	6	8	7	6	6	4	4	5
7	9	7	7	8	8	7	7	7	7
9	7	7	9	8	8	4	9	4	4
7	7	7	7	7	7	8	8	8	8
3	5	7	0	1	5	2	1	6	0
8	7	7	7	6	5	5	5	5	4
7	8	5	4	3	3	3	2	3	2
8	8	8	7	7	6	6	6	5	3
7	8	7	6	6	6	5	5	5	5
8	8	9	8	8	8	8	9	7	7
5	6	6	6	7	8	9	8	10	10
6	7	7	7	8	8	8	8	8	6
8	8	7	6	7	7	8	7	7	7
5	6	7	6	6	5	5	4	4	5
5	8	3	5	3	6	4	4	7	5
6	8	8	7	8	9	7	8	7	7
8	6	8	7	5	5	5	5	5	5
7	7	6	8	7	6	6	7	7	9
9	10	10	9	9	9	9	9	8	8
7	7	8	7	7	7	8	7	8	6
9	9	8	7	5	9	7	6	7	4
6	7	9	7	6	8	6	4	4	3
8	10	7	9	7	8	7	8	7	8
7	8	4	7	5	6	4	5	4	5
9	8	7	5	5	5	4	4	3	2
6	8	7	7	9	5	5	4	4	2
8	5	2	4	2	1	3	4	1	3
6	3	3	4	2	4	6	7	7	7
6	8	8	8	8	8	8	8	8	7
7	6	5	6	6	5	5	4	4	4
4	5	4	5	4	4	3	2	4	2
5	8	6	7	6	6	7	7	6	5
7	7	7	7	6	7	7	6	6	6
3	3	3	2	2	1	1	1	2	1
6	5	6	7	4	4	4	4	3	2
8	8	8	8	9	8	8	9	7	7
6	6	6	6	6	6	6	6	5	5
5	8	8	7	7	7	10	9	10	10
8	6	7	7	8	5	5	6	5	6
9	7	9	8	7	8	8	7	8	8
5	7	4	5	7	6	2	2	3	2
8	8	9	7	7	7	7	4	5	3
8	5	5	4	4	4	4	4	4	4
7	8	8	8	8	8	7	6	8	6
5	8	8	6	5	4	2	2	2	2
9	8	6	5	6	4	7	5	6	4
7	8	9	9	9	8	9	9	9	9
7	7	7	5	5	4	4	3	3	3
7	8	8	7	8	7	9	8	8	8
5	6	6	6	5	3	5	4	4	3
5	6	6	7	7	7	7	8	7	7
8	7	8	7	7	6	6	6	7	6
7	9	8	8	7	7	7	7	7	7
9	9	7	5	5	3	1	1	3	1
6	8	8	7	5	4	4	3	3	5
6	6	6	8	7	6	6	6	5	5
5	8	8	7	8	6	6	7	6	6
8	8	7	7	7	6	4	3	4	2
7	7	7	7	7	7	7	7	7	7
1	1	1	0	2	0	2	0	0	0
5	10	5	4	5	4	5	5	5	4
7	8	1	3	3	9	5	3	7	1
6	7	7	8	7	8	8	8	9	8
7	10	9	6	8	4	3	8	3	6
10	10	10	10	10	10	10	10	10	10
3	6	4	6	5	8	3	6	3	7
6	6	7	7	8	8	8	9	10	10
6	9	7	8	8	9	8	8	9	9
8	8	7	7	7	6	6	6	6	5
9	8	8	1	4	4	0	1	0	0
5	4	5	4	5	3	4	4	3	3
6	6	8	7	8	7	8	7	8	7
10	10	8	8	8	7	7	7	7	7
8	8	8	7	6	7	7	6	6	4
8	8	8	8	7	5	7	5	6	7
9	9	9	8	8	7	7	7	7	7
5	6	6	7	7	7	8	8	8	7
6	7	6	6	8	7	8	8	8	8
7	7	7	7	8	8	8	8	8	8
7	7	7	8	8	9	9	10	10	10
9	10	8	6	4	5	3	4	3	2
6	6	5	5	4	4	4	3	2	2
6	8	7	7	7	8	8	8	8	8
6	8	7	7	7	6	7	6	5	6
5	5	4	4	6	6	7	5	7	5
8	8	7	8	7	6	6	7	5	6
8	7	8	8	7	6	6	6	6	6
9	10	10	9	10	9	10	10	10	10
6	8	8	6	8	7	8	7	8	6
7	6	7	7	7	7	8	8	8	8
9	9	7	8	6	8	5	8	6	4
6	6	7	7	8	8	10	10	10	10
7	7	7	7	7	6	8	6	6	6
5	8	7	7	7	6	8	6	8	6
8	7	8	6	6	6	6	6	5	5
7	7	8	7	6	6	6	6	6	6
6	7	7	5	2	3	4	1	1	0
6	6	6	6	6	6	5	5	4	4
10	10	9	9	7	6	7	8	6	5
6	9	9	8	8	7	7	7	7	7
4	3	7	2	3	2	2	1	1	1
8	8	8	8	9	8	9	9	9	9
6	6	7	6	7	6	6	7	8	9
3	8	7	6	8	6	5	6	3	4
10	10	9	8	3	5	3	2	2	0
6	4	5	7	6	3	5	2	5	3
7	7	7	7	7	7	7	7	7	7
7	6	5	5	4	4	5	4	4	4
5	6	6	6	6	6	6	6	6	6
8	8	8	8	8	8	8	7	7	7
6	8	7	6	5	5	5	5	5	5
9	8	7	8	8	7	7	7	6	6
8	10	10	3	4	3	3	3	2	1
7	7	8	7	7	7	7	7	7	6
5	5	5	5	5	5	5	5	5	5
4	5	6	7	7	8	8	8	8	6
6	7	7	7	7	7	8	8	8	8
8	8	9	9	9	9	9	9	9	9
5	7	7	5	7	6	6	3	2	2
6	8	7	8	6	6	6	6	5	8
3	4	3	3	5	8	7	8	7	7
9	10	8	7	6	6	5	4	3	5
6	6	6	5	5	3	4	3	3	2
