# Supplementary material for: Is two cuter than one? number and relationship effects on the feeling of kawaii toward social robots
Source: PLoS One. 2023 Oct 18;18(10):e0290433. doi: 10.1371/journal.pone.0290433 (PMC10584183; doi:10.1371/journal.pone.0290433)
Supplement: S2 File — (ZIP) [file pone.0290433.s002.zip › S2/Exp1_URL.txt]

Girl:
https://www.pexels.com/
ID: 8617840, 8617803

Boy:
https://en.photo-ac.com/
ID: 3839543, 3839826

Cherry:
https://en.photo-ac.com/
ID: 467996
