# Supplementary material for: Is two cuter than one? number and relationship effects on the feeling of kawaii toward social robots
Source: PLoS One. 2023 Oct 18;18(10):e0290433. doi: 10.1371/journal.pone.0290433 (PMC10584183; doi:10.1371/journal.pone.0290433)
Supplement: S2 File — (ZIP) [file pone.0290433.s002.zip › S2/Exp2_URL.txt]

https://youtu.be/bJc6hoa8bPI
https://youtu.be/7Fvyo8eQF2E
https://youtu.be/T9Itcz6hvbU
