# Supplementary material for: Is two cuter than one? number and relationship effects on the feeling of kawaii toward social robots
Source: PLoS One. 2023 Oct 18;18(10):e0290433. doi: 10.1371/journal.pone.0290433 (PMC10584183; doi:10.1371/journal.pone.0290433)
Supplement: S2 File — (ZIP) [file pone.0290433.s002.zip › S2/Exp3_URL.txt]

https://youtu.be/eGsywf_IFLk
https://youtu.be/2w1x9jEZWRM
https://youtu.be/qPlO4jNGCrQ
https://youtu.be/qSGMhacejwE
https://youtu.be/ccXduQWsgn8
https://youtu.be/8rNgbySr22I
https://youtu.be/ttD9t2fpr4A
https://youtu.be/rceaLE7WORQ
https://youtu.be/vMQUUiMrjNQ
https://youtu.be/JDG1dOP2mUE
